# Supplementary material for: Characterizing the Fungal Microbiome in Date (Phoenix dactylifera) Fruit Pulp and Peel from Early Development to Harvest
Source: Microorganisms. 2020 Apr 28;8(5):641. doi: 10.3390/microorganisms8050641 (PMC7284588; doi:10.3390/microorganisms8050641)
Supplement: Supplementary file 1 [file microorganisms-08-00641-s001.zip]

Archive with 5 entries (5 files):
- Supplementary_file_1.zip
- Supplementary_file_2_volatility.qzv
- Supplementary_table_1.xlsx
- Supplementary_table_2.xlsx
- Supplementary_table_3.xlsx
