# Supplementary material for: Characterizing the Fungal Microbiome in Date (Phoenix dactylifera) Fruit Pulp and Peel from Early Development to Harvest
Source: Microorganisms. 2020 Apr 28;8(5):641. doi: 10.3390/microorganisms8050641 (PMC7284588; doi:10.3390/microorganisms8050641)
Supplement: Supplementary file 1 [file microorganisms-08-00641-s001.zip › Supplementary_table_1.xlsx]

## Sheet: Contrasts_list
Hababauk-KimriPulp
Hababauk-KhalalPulp
Hababauk-TamerPulp
Hababauk-KimriPeel
Hababauk-KhalalPeel
Hababauk-TamerPeel
KimriPeel-KimriPulp
KimriPulp-KhalalPulp
KimriPulp-TamerPulp
KimriPeel-KhalalPeel
KimriPeel-TamerPeel
KhalalPeel-KhalalPulp
KhalalPulp-TamerPulp
KhalalPeel-TamerPeel
TamerPeel-TamerPulp

## Sheet: Results
Contrast	Genus_ID	logFC	logCPM	F	PValue	FDR	association
Hababauk-KimriPulp	Penicillium	-2.39854	18.0043	33.3161	9.66921e-09	2.21425e-06	KimriPulp
Hababauk-KimriPulp	Embellisia	7.77545	14.8198	28.4873	1.10212e-07	1.26193e-05	Hababauk
Hababauk-KhalalPulp	Embellisia	7.90594	14.9694	26.7379	2.74826e-07	6.29351e-05	Hababauk
Hababauk-TamerPulp	None
Hababauk-KimriPeel	Embellisia	7.59387	14.8586	23.6313	1.30093e-06	0.000297912	Hababauk
Hababauk-KimriPeel	Phaeotheca	-7.05946	14.3442	19.9079	8.79004e-06	0.00100646	KimriPeel
Hababauk-KhalalPeel	Embellisia	3.87	15.0251	15.0428	0.000111081	0.0254375	Hababauk
Hababauk-TamerPeel	Aspergillus	-2.76943	16.5054	50.7135	1.71822e-12	3.93472e-10	TamerPeel
Hababauk-TamerPeel	Cutaneotrichosporon	-7.74113	14.2279	48.6864	4.65702e-12	5.33229e-10	TamerPeel
Hababauk-TamerPeel	Wallemia	-7.55306	14.0647	41.0049	2.07974e-10	1.40472e-08	TamerPeel
Hababauk-TamerPeel	Stemphylium	4.57186	14.6757	40.6722	2.45366e-10	1.40472e-08	Hababauk
Hababauk-TamerPeel	Embellisia	3.45881	14.8657	30.4954	3.99697e-08	1.83061e-06	Hababauk
Hababauk-TamerPeel	Naganishia	-3.25313	14.9326	29.1797	7.76539e-08	2.96379e-06	TamerPeel
Hababauk-TamerPeel	Alternaria	1.70433	16.5266	21.1667	4.59845e-06	0.000150435	Hababauk
Hababauk-TamerPeel	Zygosaccharomyces	-6.73188	13.3933	18.5266	1.79424e-05	0.0005136	TamerPeel
Hababauk-TamerPeel	Cladosporium	1.93597	15.5791	18.2785	2.04019e-05	0.000519116	Hababauk
Hababauk-TamerPeel	Plectosphaerella	6.66264	13.3349	18.0078	2.34748e-05	0.000537572	Hababauk
Hababauk-TamerPeel	Filobasidium	-1.87822	15.3972	15.3036	9.6016e-05	0.00199888	TamerPeel
Hababauk-TamerPeel	Candida	-2.34068	14.7289	14.436	0.000151337	0.00288802	TamerPeel
Hababauk-TamerPeel	Septobasidium	6.39928	13.1383	13.6485	0.000229074	0.003842	Hababauk
Hababauk-TamerPeel	Torulaspora	-6.43733	13.1712	13.601	0.000234882	0.003842	TamerPeel
Hababauk-TamerPeel	Parajaminaea	6.31879	13.0801	12.5262	0.000414661	0.00633049	Hababauk
Hababauk-TamerPeel	Trichosporon	-6.2335	13.0214	10.8994	0.00098664	0.0133937	TamerPeel
Hababauk-TamerPeel	Vishniacozyma	6.18966	12.9874	10.885	0.000994293	0.0133937	Hababauk
Hababauk-TamerPeel	Malassezia	2.33536	14.332	10.6062	0.00115457	0.0146887	Hababauk
Hababauk-TamerPeel	Exophiala	-6.01274	12.8731	8.59893	0.00341933	0.0412119	TamerPeel
KimriPeel-KimriPulp	Penicillium	-2.12436	18.0572	21.5561	3.76482e-06	0.000862145	KimriPulp
KimriPulp-KhalalPulp	None
KimriPulp-TamerPulp	Malassezia	-4.29571	16.0396	15.3298	9.47104e-05	0.0216887	TamerPulp
KimriPulp-TamerPulp	Penicillium	2.03804	18.0723	13.0582	0.000312863	0.0358228	KimriPulp
KimriPeel-KhalalPeel	None
KimriPeel-TamerPeel	Naganishia	-7.91125	14.8837	74.5316	8.13783e-06	0.00186356	TamerPeel
KimriPeel-TamerPeel	Cutaneotrichosporon	-7.26608	14.3392	45.1513	6.52694e-05	0.00747335	TamerPeel
KimriPeel-TamerPeel	Aspergillus	-1.79261	16.6877	26.7234	0.000201938	0.0143918	TamerPeel
KimriPeel-TamerPeel	Wallemia	-7.0774	14.1875	31.937	0.000251386	0.0143918	TamerPeel
KimriPeel-TamerPeel	Issatchenkia	2.76907	15.4424	23.5671	0.000347549	0.0159178	KimriPeel
KimriPeel-TamerPeel	Hanseniaspora	-6.64528	13.8526	22.4654	0.000899026	0.0343128	TamerPeel
KimriPeel-TamerPeel	Alternaria	1.50473	16.3879	17.1196	0.00125483	0.041051	KimriPeel
KhalalPeel-KhalalPulp	None
KhalalPulp-TamerPulp	None
KhalalPeel-TamerPeel	Candida	-7.90458	14.6958	60.975	1.29917e-14	2.97511e-12	TamerPeel
KhalalPeel-TamerPeel	Cladosporium	2.50058	15.8823	44.8749	3.28599e-11	2.91039e-09	KhalalPeel
KhalalPeel-TamerPeel	Cutaneotrichosporon	-7.59316	14.4202	44.5724	3.81273e-11	2.91039e-09	TamerPeel
KhalalPeel-TamerPeel	Rhodotorula	7.51107	13.9756	36.9876	1.61788e-09	9.26239e-08	KhalalPeel
KhalalPeel-TamerPeel	Wallemia	-7.40415	14.2564	35.3016	3.74261e-09	1.71411e-07	TamerPeel
KhalalPeel-TamerPeel	Aspergillus	-1.91134	16.7603	33.0852	1.13098e-08	3.6999e-07	TamerPeel
KhalalPeel-TamerPeel	Hanseniaspora	-6.97137	13.8928	20.0825	8.16114e-06	0.000233612	TamerPeel
KhalalPeel-TamerPeel	Rhodosporidiobolus	-6.74616	13.7101	14.6974	0.000133089	0.00338638	TamerPeel
TamerPeel-TamerPulp	Malassezia	-4.29136	15.9976	28.1457	1.31011e-07	3.00015e-05	TamerPulp
TamerPeel-TamerPulp	Sarocladium	-3.1172	15.6965	15.08	0.000107947	0.0123599	TamerPulp
