# Supplementary material for: Characterizing the Fungal Microbiome in Date (Phoenix dactylifera) Fruit Pulp and Peel from Early Development to Harvest
Source: Microorganisms. 2020 Apr 28;8(5):641. doi: 10.3390/microorganisms8050641 (PMC7284588; doi:10.3390/microorganisms8050641)
Supplement: Supplementary file 1 [file microorganisms-08-00641-s001.zip › Supplementary_table_2.xlsx]

## Sheet: Sheet1
Sample ID	Description	Raw seq.	Quality filtered	Aligned reads	clustered OTUs and no singletons	Filtered from plant reads
S19	Khalal fruit peel	56083	53518	53117	52804	51819
S20	Khalal fruit peel	40666	38632	38330	38040	36527
S21	Khalal fruit peel	62941	50110	49475	49314	44495
S22	Khalal fruit pulp	36593	20406	20063	19972	19510
S23	Khalal fruit pulp	7509	6259	6165	6126	5837
S24	Khalal fruit pulp	28532	24425	24086	23768	21572
S29	Tamer fruit peel	76258	71767	71236	70862	70091
S30	Tamer fruit peel	68667	63800	63384	63091	62517
S31	Tamer fruit peel	37114	33271	33048	32830	32246
S32	Tamer fruit peel	1125257	1077100	1069357	1059514	1043553
S33	Tamer fruit pulp	63483	6953	6583	6421	5767
S34	Tamer fruit pulp	24411	6206	6146	6110	6056
S35	Tamer fruit pulp	19529	9974	9872	9833	9133
S36	Tamer fruit pulp	18485	13688	13560	13528	13465
S37	Kimri fruit pulp	86215	11149	10677	10521	8961
S38	Kimri fruit pulp	219679	160856	158230	157688	153100
S39	Kimri fruit pulp	16405	6247	6186	6155	5788
S40	Kimri fruit pulp	89742	79683	78767	78438	76783
S41	Hababauk	61698	58029	57736	56778	55368
S42	Hababauk	82739	78438	77744	77045	73740
S43	Hababauk	54963	51747	51238	50514	49023
S44	Hababauk	70327	67731	67395	66389	65080
S45	Kimri Fruit Peel	21801	18938	17836	17651	15126
S46	Kimri Fruit Peel	9800	6442	5970	5941	2948
S47	Kimri Fruit Peel	5219	4238	3768	3712	2910
S48	Kimri Fruit Peel	16881	14058	13350	13085	9010
