# Supplementary material for: Characterizing the Fungal Microbiome in Date (Phoenix dactylifera) Fruit Pulp and Peel from Early Development to Harvest
Source: Microorganisms. 2020 Apr 28;8(5):641. doi: 10.3390/microorganisms8050641 (PMC7284588; doi:10.3390/microorganisms8050641)
Supplement: Supplementary file 1 [file microorganisms-08-00641-s001.zip › Supplementary_table_3.xlsx]

## Sheet: genera
Genus	Average	Hababauk	Kimri Pulp	Kimri Peel	Khalal Pulp	Khalal Peel	Tamer Pulp	Tamer Peel	S44	S40	S33	S41	S43	S42	S45	S19	S29	S24	S47	S23	S32	S20	S30	S36	S38	S39	S35	S46	S48	S34	S21	S22	S31	S37
Penicillium	24.21	2.75	92.23	13.47	45.18	2.74	12.32	0.77	2.59	94.76	20.45	2.79	3.07	2.55	22.31	4.14	0.38	66.55	8.9	32.72	0.52	2.9	0.93	10.31	95.07	84.17	4.97	0.14	22.52	13.55	1.17	36.28	1.24	94.93
Cladosporium	19.99	37.04	0.5	7.19	6.5	65.26	21.6	1.8	38.31	0	2.83	38.9	35.03	35.93	10.55	59.55	0.83	0.24	14.1	5.21	1.59	72.18	2.76	20.1	0.55	0.03	32.72	0.1	4.03	30.73	64.07	14.03	2.04	1.41
Aspergillus	12.18	0.35	0.61	4.66	7.76	1.7	7.55	62.65	0	1.38	0.14	0.1	1.03	0.28	6.55	1.62	64.97	0.03	5.24	23.24	61.1	0	60.83	10.03	0	0.03	11.83	0.03	6.83	8.21	3.48	0	63.69	1.03
Alternaria	9.72	47.25	0.1	7.09	0.18	7.54	4.96	0.89	49.52	0.07	4.97	47	43.55	48.93	3.79	6	0.79	0.07	9.14	0.48	0.45	7	1.28	10.62	0.03	0.07	0.03	0.45	14.97	4.24	9.62	0	1.03	0.21
Filobasidium	6.34	0.18	0.46	3.1	5.22	2.86	12.64	19.89	0.14	0	3	0.21	0.1	0.28	0	5.72	21.14	5.28	6.28	10.38	21.31	0.97	20.24	19.93	1.79	0	20.17	0.07	6.03	7.48	1.9	0	16.86	0.07
Sarocladium	5.8	0.08	0.88	9.39	9.25	1.64	19.29	0.06	0.07	0.1	30.86	0.24	0	0.03	0	0.69	0.03	9.97	2.86	6	0.07	1.45	0	14.14	1.03	2.38	15.14	15.66	19.03	17.03	2.79	11.79	0.14	0
Purpureocillium	4	0.57	0.89	5.98	13.37	2.78	3.72	0.68	0.48	2.31	0	0.03	1.17	0.59	2.31	8.34	0.38	0	16.69	14.55	0	0	1.86	14.76	0.59	0	0	0	4.93	0.14	0	25.55	0.48	0.66
unidentified	2.7	1.09	0.01	8.73	1.36	2.12	2.36	3.23	0.28	0	0.07	1.24	1.07	1.76	30.86	0.41	2.69	0.93	3.86	1.86	3.24	3.17	3.55	0.07	0	0.03	0.07	0.03	0.17	9.21	2.79	1.28	3.45	0
Issatchenkia	2.64	0.2	0.02	14.69	0.47	2.91	0.13	0.04	0.34	0	0	0.17	0.28	0.03	4.55	0.14	0.14	0	1.79	0.48	0	1.83	0	0	0	0.07	0.48	44.34	8.07	0.03	6.76	0.93	0	0.03
Malassezia	1.69	1.68	0.04	1.44	0.02	1.05	7.54	0.05	0.14	0	21.59	0.1	6.48	0	0	3.14	0	0	5.76	0.07	0.1	0	0	0	0.14	0	0	0	0	8.55	0	0	0.1	0
Phaeotheca	1.45	0	0.01	10.17	0	0	0	0	0	0	0	0	0	0	2.1	0	0	0	0	0	0	0	0	0	0	0	0	38.59	0	0	0	0	0	0.03
Aureobasidium	1.39	0.47	0.46	4.19	0.11	0.06	3.96	0.51	0.07	1.34	15.83	1.17	0.62	0.03	0.03	0.17	0.07	0	16.17	0.31	0.69	0	1.03	0.03	0.03	0.28	0	0.41	0.14	0	0	0.03	0.24	0.17
Stemphylium	0.93	6.06	0	0.01	0.01	0.39	0.02	0	6.83	0	0	6.1	2.76	8.55	0	0.31	0	0.03	0	0	0	0.86	0	0	0	0	0	0.03	0	0.07	0	0	0	0
Naganishia	0.9	0.01	0.22	0	2.44	0.94	0.02	2.67	0	0	0	0	0.03	0	0	0.76	2.93	0	0	1.55	3.03	0.07	2.34	0	0.76	0	0	0	0	0.1	2	5.76	2.38	0.14
Metschnikowia	0.76	0.14	0.03	4.82	0.08	0.01	0.02	0.19	0	0	0	0	0.48	0.1	7.45	0	0.07	0.07	5.9	0.1	0.45	0	0.24	0	0	0.03	0	0.07	5.86	0.1	0.03	0.07	0	0.1
Rhodotorula	0.66	0	0	0	1.02	3.57	0	0	0	0	0	0	0	0	0	3.9	0	3.07	0	0	0	5.52	0	0	0	0	0	0	0	0	1.28	0	0	0
Byssochlamys	0.48	0.02	0	0.31	1.4	0	1.6	0.04	0	0	0	0	0	0.07	0	0	0	0	1.24	0	0	0	0.14	0	0	0	6.38	0	0	0	0	4.21	0	0
Cystobasidium	0.37	0.1	0	0.22	0.02	1.93	0	0.34	0	0	0	0	0.17	0.21	0.9	3.1	0.07	0	0	0.07	0.21	0	0.79	0	0	0	0	0	0	0	2.69	0	0.31	0
Hanseniaspora	0.32	0.12	0	0	1.56	0	0	0.59	0	0	0	0	0.48	0	0	0	0.31	4.31	0	0.38	1.14	0	0.38	0	0	0	0	0	0	0	0	0	0.52	0
Hortaea	0.32	0	0	0	2.23	0	0	0	0	0	0	0	0	0	0	0	0	6.69	0	0	0	0	0	0	0	0	0	0	0	0	0	0	0	0
Knufia	0.29	0	0	0	0	0	2.04	0	0	0	0	0	0	0	0	0	0	0	0	0	0	0	0	0	0	0	8.17	0	0	0	0	0	0	0
Rhizopus	0.24	0.01	0	1.05	0.41	0.2	0	0	0	0	0	0	0.03	0	0.76	0	0	1.24	0	0	0	0.59	0	0	0	0	0	0	3.45	0	0	0	0	0
Schizophyllum	0.23	0	1.58	0	0	0	0.02	0	0	0	0.07	0	0	0	0	0	0	0	0	0	0	0	0	0	0	6.31	0	0	0	0	0	0	0	0
Peniophora	0.22	0.05	0.08	1.32	0	0.05	0	0.04	0.07	0	0	0.14	0	0	5.28	0.14	0	0	0	0	0	0	0.14	0	0	0	0	0	0	0	0	0	0	0.31
Cutaneotrichosporon	0.22	0	0	0	0.22	0	0.02	1.27	0	0	0	0	0	0	0	0	0.97	0	0	0.66	1.31	0	0.72	0	0	0	0	0	0	0.1	0	0	2.07	0
Saccharomyces	0.19	0.12	0	0.9	0.05	0.21	0	0.02	0	0	0	0.31	0.17	0	0	0	0	0	0	0.14	0.1	0.62	0	0	0	0	0	0	3.62	0	0	0	0	0
Candida	0.19	0.1	0	0.01	0.18	0	0.02	1.05	0	0	0	0	0.38	0	0	0	1.03	0	0.03	0.55	1.34	0	0.03	0	0	0	0	0	0	0.1	0	0	1.79	0
Volvopluteus	0.16	0	1.11	0	0	0	0.04	0	0	0	0.17	0	0	0	0	0	0	0	0	0	0	0	0	0	0	4.45	0	0	0	0	0	0	0	0
Pichia	0.14	0.01	0	0.9	0	0	0	0.04	0	0	0	0	0.03	0	1.34	0	0.07	0	1.93	0	0.07	0	0	0	0	0	0	0	0.31	0	0	0	0.03	0
Subramaniula	0.12	0	0	0	0	0.71	0	0.1	0	0	0	0	0	0	0	0	0	0	0	0	0	2.14	0.38	0	0	0	0	0	0	0	0	0	0	0
Nigrospora	0.09	0	0	0	0	0.24	0	0.4	0	0	0	0	0	0	0	0	0	0	0	0	0.07	0.72	0	0	0	0	0	0	0	0	0	0	1.55	0
Wallemia	0.09	0	0	0	0.03	0	0.02	0.56	0	0	0	0	0	0	0	0	0.86	0	0	0.1	0.76	0	0.38	0	0	0	0	0	0	0.07	0	0	0.24	0
Parajaminaea	0.08	0.53	0	0	0	0	0.01	0	0	0	0	0.21	1.38	0.55	0	0	0	0	0	0	0	0	0	0	0	0	0	0	0	0.03	0	0	0	0
Meyerozyma	0.08	0	0.11	0.3	0	0.1	0.01	0.05	0	0	0.03	0	0	0	1.21	0.31	0	0	0	0	0.07	0	0	0	0	0	0	0	0	0	0	0	0.14	0.45
Zygosaccharomyces	0.07	0	0	0	0.09	0.11	0	0.26	0	0	0	0	0	0	0	0.34	0.1	0	0	0.28	0.52	0	0.07	0	0	0	0	0	0	0	0	0	0.34	0
Inocybe	0.07	0	0	0	0.51	0	0	0	0	0	0	0	0	0	0	0	0	1.52	0	0	0	0	0	0	0	0	0	0	0	0	0	0	0	0
Chalara	0.07	0	0	0	0	0.47	0	0	0	0	0	0	0	0	0	0	0	0	0	0	0	0	0	0	0	0	0	0	0	0	1.41	0	0	0
Rhodosporidiobolus	0.06	0.04	0	0	0.01	0	0	0.36	0.17	0	0	0	0	0	0	0	0.52	0	0	0.03	0.14	0	0.69	0	0	0	0	0	0	0	0	0	0.07	0
Torulaspora	0.06	0	0	0	0.06	0	0	0.33	0	0	0	0	0	0	0	0	0.83	0	0	0.17	0.28	0	0	0	0	0	0	0	0	0	0	0	0.21	0
Trichosporon	0.06	0	0	0	0.06	0	0	0.37	0	0	0	0	0	0	0	0	0.41	0	0	0.17	0.41	0	0	0	0	0	0	0	0	0	0	0	0.66	0
Mycena	0.04	0	0	0	0	0.28	0	0	0	0	0	0	0	0	0	0.83	0	0	0	0	0	0	0	0	0	0	0	0	0	0	0	0	0	0
Verrucocladosporium	0.04	0	0.26	0	0	0	0	0	0	0	0	0	0	0	0	0	0	0	0	0	0	0	0	0	0	1.03	0	0	0	0	0	0	0	0
Plectosphaerella	0.04	0.25	0	0	0	0	0.01	0	0.59	0	0	0.31	0.07	0.03	0	0	0	0	0	0	0	0	0	0	0	0	0	0	0	0.03	0	0	0	0
Clavispora	0.02	0	0	0	0.01	0	0.01	0.11	0	0	0	0	0	0	0	0	0	0	0	0.03	0.24	0	0.21	0	0	0	0	0	0	0.03	0	0	0	0
Lepista	0.02	0	0.11	0	0	0	0	0	0	0	0	0	0	0	0	0	0	0	0	0	0	0	0	0	0	0	0	0	0	0	0	0	0	0.45
Entyloma	0.02	0.02	0.08	0.02	0	0	0	0	0	0	0	0.07	0.03	0	0	0	0	0	0.07	0	0	0	0	0	0	0.31	0	0.03	0	0	0	0	0	0
Vishniacozyma	0.02	0.08	0	0	0.01	0.01	0.01	0	0	0	0	0	0.34	0	0	0.03	0	0	0	0.03	0	0	0	0	0	0	0.03	0	0	0	0	0	0	0
Fusarium	0.02	0.06	0	0	0	0	0.01	0.05	0	0	0	0.07	0.17	0	0	0	0	0	0	0	0	0	0.21	0	0	0	0	0	0	0.03	0	0	0	0
Trimmatostroma	0.02	0	0.16	0	0	0	0	0	0	0	0	0	0	0	0	0	0	0	0	0	0	0	0	0	0	0.66	0	0	0	0	0	0	0	0
Exophiala	0.02	0	0	0	0.01	0	0	0.15	0	0	0	0	0	0	0	0	0.17	0	0	0.03	0.14	0	0.28	0	0	0	0	0	0	0	0	0	0	0
Rhynchogastrema	0.02	0	0	0	0.02	0	0	0.09	0	0	0	0	0	0	0	0	0	0	0	0.07	0.21	0	0	0	0	0	0	0	0	0	0	0	0.14	0
Sporobolomyces	0.02	0.1	0.01	0	0	0	0	0	0	0	0	0.31	0.1	0	0	0	0	0	0	0	0	0	0	0	0	0.03	0	0	0	0	0	0	0	0
Chaetomium	0.02	0.05	0	0	0	0	0.01	0.06	0	0	0	0	0.21	0	0	0	0	0	0	0	0	0	0	0	0	0	0	0	0	0.03	0	0	0.24	0
Embellisia	0.01	0.04	0	0	0	0	0	0	0.03	0	0	0.07	0.07	0	0	0	0	0	0	0	0	0	0	0	0	0	0	0	0	0	0	0	0	0
Acremonium	0.01	0	0	0	0	0.05	0	0.02	0	0	0	0	0	0	0	0.14	0	0	0	0	0	0	0.1	0	0	0	0	0	0	0	0	0	0	0
Byssomerulius	0.01	0.04	0	0	0	0	0	0	0	0	0	0	0.17	0	0	0	0	0	0	0	0	0	0	0	0	0	0	0	0	0	0	0	0	0
Golubevia	0.01	0.07	0	0	0	0	0	0	0.28	0	0	0	0	0	0	0	0	0	0	0	0	0	0	0	0	0	0	0	0	0	0	0	0	0
Apiotrichum	0.01	0	0	0	0.03	0	0	0.04	0	0	0	0	0	0	0	0	0.14	0	0	0.1	0.03	0	0	0	0	0	0	0	0	0	0	0	0	0
Hormonema	0.01	0	0	0	0.01	0	0.01	0.02	0	0	0	0	0	0	0	0	0	0	0	0.03	0.07	0	0	0	0	0	0	0	0	0.03	0	0	0	0
Hyphopichia	0.01	0.01	0	0	0.02	0	0	0.01	0	0	0	0	0	0.03	0	0	0	0	0	0.07	0.03	0	0	0	0	0	0	0	0	0	0	0	0	0
Erythrobasidium	0.01	0.01	0	0.01	0	0.07	0	0	0	0	0	0.03	0	0	0	0.21	0	0	0.03	0	0	0	0	0	0	0	0	0	0	0	0	0	0	0
Zygoascus	0.01	0	0	0	0	0	0	0.1	0	0	0	0	0	0	0	0	0	0	0	0	0	0	0.41	0	0	0	0	0	0	0	0	0	0	0
Papiliotrema	0.01	0.04	0	0	0	0	0	0.02	0	0	0	0	0.17	0	0	0	0.1	0	0	0	0	0	0	0	0	0	0	0	0	0	0	0	0	0
Bjerkandera	0	0	0	0	0	0	0	0.02	0	0	0	0	0	0	0	0	0	0	0	0	0.07	0	0	0	0	0	0	0	0	0	0	0	0	0
Simplicillium	0	0	0	0	0.01	0	0	0	0	0	0	0	0	0	0	0	0	0	0	0	0	0	0	0	0	0	0	0	0	0	0	0.03	0	0
Curvularia	0	0	0	0	0	0	0	0.02	0	0	0	0	0	0	0	0	0	0	0	0	0.07	0	0	0	0	0	0	0	0	0	0	0	0	0
Cochliobolus	0	0.01	0	0	0	0	0	0	0.03	0	0	0	0	0	0	0	0	0	0	0	0	0	0	0	0	0	0	0	0	0	0	0	0	0
Thielavia	0	0.02	0	0	0	0	0	0	0	0	0	0.07	0	0	0	0	0	0	0	0	0	0	0	0	0	0	0	0	0	0	0	0	0	0
Triscelophorus	0	0.01	0	0	0	0	0	0	0	0	0	0	0.03	0	0	0	0	0	0	0	0	0	0	0	0	0	0	0	0	0	0	0	0	0
Chaetosphaeronema	0	0	0	0	0	0	0.01	0	0	0	0	0	0	0	0	0	0	0	0	0	0	0	0	0	0	0	0	0	0	0.03	0	0	0	0
Marasmiellus	0	0.01	0	0	0	0	0	0	0	0	0	0.03	0	0	0	0	0	0	0	0	0	0	0	0	0	0	0	0	0	0	0	0	0	0
Phellinocrescentia	0	0.02	0	0	0	0	0	0	0	0	0	0	0.07	0	0	0	0	0	0	0	0	0	0	0	0	0	0	0	0	0	0	0	0	0
Phaeosphaeria	0	0.01	0	0	0	0	0	0	0	0	0	0	0.03	0	0	0	0	0	0	0	0	0	0	0	0	0	0	0	0	0	0	0	0	0
Cystofilobasidium	0	0	0.01	0	0	0	0	0	0	0	0	0	0	0	0	0	0	0	0	0	0	0	0	0	0	0.03	0	0	0	0	0	0	0	0
Bactrodesmiastrum	0	0	0	0.02	0	0	0	0	0	0	0	0	0	0	0	0	0	0	0	0	0	0	0	0	0	0	0	0.03	0.03	0	0	0	0	0
Talaromyces	0	0	0	0	0.02	0	0	0.01	0	0	0	0	0	0	0	0	0	0	0	0.07	0.03	0	0	0	0	0	0	0	0	0	0	0	0	0
Coriolopsis	0	0	0	0	0	0	0	0.01	0	0	0	0	0	0	0	0	0	0	0	0	0	0	0	0	0	0	0	0	0	0	0	0	0.03	0
Septobasidium	0	0.01	0.01	0	0	0	0	0	0	0	0	0.03	0	0	0	0	0	0	0	0	0	0	0	0	0	0.03	0	0	0	0	0	0	0	0
Cladophialophora	0	0	0	0	0	0	0	0.01	0	0	0	0	0	0	0	0	0	0	0	0	0.03	0	0	0	0	0	0	0	0	0	0	0	0	0
Sagenomella	0	0	0	0	0	0	0.01	0	0	0	0	0	0	0	0	0	0	0	0	0	0	0	0	0	0	0	0	0	0	0.03	0	0	0	0
Backusella	0	0.01	0	0	0	0	0	0	0	0	0	0	0	0.03	0	0	0	0	0	0	0	0	0	0	0	0	0	0	0	0	0	0	0	0
Endoconidioma	0	0.02	0	0	0	0	0	0	0	0	0	0.1	0	0	0	0	0	0	0	0	0	0	0	0	0	0	0	0	0	0	0	0	0	0
Pseudohyphozyma	0	0.01	0.01	0	0	0	0	0	0	0	0	0.03	0	0	0	0	0	0	0	0	0	0	0	0	0	0.03	0	0	0	0	0	0	0	0
Bullera	0	0	0	0	0.01	0	0	0	0	0	0	0	0	0	0	0	0	0	0	0	0	0	0	0	0	0	0	0	0	0	0	0.03	0	0
Panaeolus	0	0.02	0	0	0	0	0	0	0.07	0	0	0	0	0	0	0	0	0	0	0	0	0	0	0	0	0	0	0	0	0	0	0	0	0
Gibberella	0	0.01	0	0	0	0	0	0	0	0	0	0.03	0	0	0	0	0	0	0	0	0	0	0	0	0	0	0	0	0	0	0	0	0	0
Debaryomyces	0	0.02	0	0	0	0	0	0	0	0	0	0	0.07	0	0	0	0	0	0	0	0	0	0	0	0	0	0	0	0	0	0	0	0	0
Taphrina	0	0.01	0	0	0	0	0	0	0	0	0	0	0.03	0	0	0	0	0	0	0	0	0	0	0	0	0	0	0	0	0	0	0	0	0
Erysiphe	0	0.02	0	0	0	0	0	0	0	0	0	0.1	0	0	0	0	0	0	0	0	0	0	0	0	0	0	0	0	0	0	0	0	0	0
Botrytis	0	0.02	0.01	0	0	0	0	0	0	0.03	0	0	0.07	0	0	0	0	0	0	0	0	0	0	0	0	0	0	0	0	0	0	0	0	0
Saturnispora	0	0	0	0	0	0	0	0.01	0	0	0	0	0	0	0	0	0	0	0	0	0.03	0	0	0	0	0	0	0	0	0	0	0	0	0
Sarcinomyces	0	0	0	0	0.01	0	0	0.02	0	0	0	0	0	0	0	0	0	0	0	0.03	0.07	0	0	0	0	0	0	0	0	0	0	0	0	0

## Sheet: species
	Average	Hababauk	Kimri Pulp	Kimri Peel	Khalal Pulp	Khalal Peel	Tamer Pulp	Tamer Peel	S44	S40	S33	S41	S43	S42	S45	S19	S29	S24	S47	S23	S32	S20	S30	S36	S38	S39	S35	S46	S48	S34	S21	S22	S31	S37
Penicillium_aethiopicum	23.7	0.94	92.2	13.44	44.61	2.04	12.08	0.6	0.76	94.72	19.83	0.76	1.79	0.45	22.31	3.86	0.28	64.9	8.9	32.66	0.41	1.1	0.45	10.03	95.07	84.14	4.97	0.1	22.45	13.48	1.17	36.28	1.24	94.86
Cladosporium_herbarum	18.7	36.47	0.49	5.97	5.36	63.7	17.5	1.38	37.97	0	2.83	38.45	33.86	35.62	5.69	59.55	0.55	0.24	14.1	5.21	1.52	71.66	2	20.1	0.55	0.03	24.48	0.07	4.03	22.59	59.9	10.62	1.45	1.38
Aspergillus_tubingensis	12.1	0.09	0.61	4.66	7.7	1.69	7.54	62.4	0	1.38	0.14	0.1	0.17	0.1	6.55	1.62	64.69	0.03	5.24	23.07	61	0	60.41	10.03	0	0.03	11.79	0.03	6.83	8.21	3.45	0	63.48	1.03
Filobasidium_magnum	6.34	0.18	0.46	3.1	5.22	2.86	12.64	19.89	0.14	0	3	0.21	0.1	0.28	0	5.72	21.14	5.28	6.28	10.38	21.31	0.97	20.24	19.93	1.79	0	20.17	0.07	6.03	7.48	1.9	0	16.86	0.07
Sarocladium_kiliense	5.8	0.08	0.88	9.39	9.25	1.64	19.29	0.06	0.07	0.1	30.86	0.24	0	0.03	0	0.69	0.03	9.97	2.86	6	0.07	1.45	0	14.14	1.03	2.38	15.14	15.66	19.03	17.03	2.79	11.79	0.14	0
Alternaria_subcucurbitae	5.09	28.35	0.02	4.58	0.17	1.22	0.58	0.69	27.14	0	0	29.9	26.45	29.9	0	1.21	0.45	0.03	8.97	0.48	0.34	1.21	1.17	0	0	0	0	0	9.34	2.34	1.24	0	0.79	0.07
Alternaria_betae-kenyensis	4.41	17.69	0.06	2.34	0	6.32	4.35	0.14	21.79	0.03	4.97	16.31	16.14	16.52	3.59	4.79	0.17	0	0.1	0	0.1	5.79	0.07	10.62	0.03	0.07	0.03	0.07	5.59	1.79	8.38	0	0.24	0.1
Purpureocillium_lilacinum	4	0.57	0.89	5.98	13.37	2.78	3.72	0.68	0.48	2.31	0	0.03	1.17	0.59	2.31	8.34	0.38	0	16.69	14.55	0	0	1.86	14.76	0.59	0	0	0	4.93	0.14	0	25.55	0.48	0.66
unidentified	3.35	1.15	0.02	9.06	3.28	2.6	3.97	3.34	0.28	0	0.07	1.34	1.14	1.83	30.86	0.41	2.69	2.45	5.1	1.9	3.31	3.17	3.9	0.07	0	0.07	6.45	0.07	0.21	9.28	4.21	5.48	3.45	0
Issatchenkia_orientalis	2.64	0.2	0.02	14.69	0.47	2.91	0.13	0.04	0.34	0	0	0.17	0.28	0.03	4.55	0.14	0.14	0	1.79	0.48	0	1.83	0	0	0	0.07	0.48	44.34	8.07	0.03	6.76	0.93	0	0.03
Phaeotheca_triangularis	1.45	0	0.01	10.17	0	0	0	0	0	0	0	0	0	0	2.1	0	0	0	0	0	0	0	0	0	0	0	0	38.59	0	0	0	0	0	0.03
Aureobasidium_pullulans	1.36	0.47	0.46	4.19	0.06	0.06	3.96	0.29	0.07	1.34	15.83	1.17	0.62	0.03	0.03	0.17	0	0	16.17	0.14	0.62	0	0.38	0.03	0.03	0.28	0	0.41	0.14	0	0	0.03	0.17	0.17
Cladosporium_halotolerans	1.27	0.55	0.01	1.22	1.14	1.54	4.03	0.42	0.31	0	0	0.45	1.14	0.31	4.86	0	0.28	0	0	0	0.03	0.52	0.76	0	0	0	8.03	0.03	0	8.07	4.1	3.41	0.59	0.03
Stemphylium_sp	0.93	6.06	0	0.01	0.01	0.39	0.02	0	6.83	0	0	6.1	2.76	8.55	0	0.31	0	0.03	0	0	0	0.86	0	0	0	0	0	0.03	0	0.07	0	0	0	0
Naganishia_albida	0.9	0.01	0.22	0	2.44	0.94	0.02	2.67	0	0	0	0	0.03	0	0	0.76	2.93	0	0	1.55	3.03	0.07	2.34	0	0.76	0	0	0	0	0.1	2	5.76	2.38	0.14
Malassezia_restricta	0.88	1.48	0.04	1.44	0.02	1.05	2.1	0.02	0.14	0	0	0	5.79	0	0	3.14	0	0	5.76	0.07	0.1	0	0	0	0.14	0	0	0	0	8.41	0	0	0	0
Malassezia_globosa	0.8	0.2	0	0	0	0	5.43	0	0	0	21.59	0.1	0.69	0	0	0	0	0	0	0	0	0	0	0	0	0	0	0	0	0.14	0	0	0	0
Metschnikowia_pulcherrima	0.76	0.14	0.03	4.82	0.08	0.01	0.02	0.19	0	0	0	0	0.48	0.1	7.45	0	0.07	0.07	5.9	0.1	0.45	0	0.24	0	0	0.03	0	0.07	5.86	0.1	0.03	0.07	0	0.1
Rhodotorula_mucilaginosa	0.66	0	0	0	1.02	3.57	0	0	0	0	0	0	0	0	0	3.9	0	3.07	0	0	0	5.52	0	0	0	0	0	0	0	0	1.28	0	0	0
Hortaea_thailandica	0.32	0	0	0	2.23	0	0	0	0	0	0	0	0	0	0	0	0	6.69	0	0	0	0	0	0	0	0	0	0	0	0	0	0	0	0
Hanseniaspora_guilliermondii	0.32	0.12	0	0	1.56	0	0	0.59	0	0	0	0	0.48	0	0	0	0.31	4.31	0	0.38	1.14	0	0.38	0	0	0	0	0	0	0	0	0	0.52	0
Knufia_perforans	0.29	0	0	0	0	0	2.04	0	0	0	0	0	0	0	0	0	0	0	0	0	0	0	0	0	0	0	8.17	0	0	0	0	0	0	0
Penicillium_steckii	0.26	1.16	0	0	0.53	0.09	0.01	0.04	1.41	0	0	1.28	0.66	1.31	0	0.28	0.1	1.59	0	0	0.07	0	0	0	0	0	0	0	0	0.03	0	0	0	0
Rhizopus_arrhizus	0.24	0.01	0	1.05	0.41	0.2	0	0	0	0	0	0	0.03	0	0.76	0	0	1.24	0	0	0	0.59	0	0	0	0	0	0	3.45	0	0	0	0	0
Cystobasidium_pinicola	0.24	0.04	0	0	0.02	1.57	0	0.06	0	0	0	0	0.17	0	0	2.03	0	0	0	0.07	0.21	0	0	0	0	0	0	0	0	0	2.69	0	0.03	0
Schizophyllum_commune	0.23	0	1.58	0	0	0	0.02	0	0	0	0.07	0	0	0	0	0	0	0	0	0	0	0	0	0	0	6.31	0	0	0	0	0	0	0	0
Peniophora_lycii	0.22	0.05	0.08	1.32	0	0.05	0	0.04	0.07	0	0	0.14	0	0	5.28	0.14	0	0	0	0	0	0	0.14	0	0	0	0	0	0	0	0	0	0	0.31
Alternaria_hordeicola	0.21	1.22	0.02	0.17	0.01	0	0.02	0.05	0.59	0.03	0	0.79	0.97	2.52	0.21	0	0.17	0.03	0.07	0	0	0	0.03	0	0	0	0	0.38	0.03	0.1	0	0	0	0.03
Penicillium_bialowiezense	0.2	0.62	0	0	0.01	0.56	0.22	0	0.41	0	0.59	0.72	0.55	0.79	0	0	0	0.03	0	0	0	1.69	0	0.28	0	0	0	0	0	0.03	0	0	0	0
Saccharomyces_paradoxus	0.19	0.12	0	0.9	0.05	0.21	0	0.02	0	0	0	0.31	0.17	0	0	0	0	0	0	0.14	0.1	0.62	0	0	0	0	0	0	3.62	0	0	0	0	0
Volvopluteus_gloiocephalus	0.16	0	1.11	0	0	0	0.04	0	0	0	0.17	0	0	0	0	0	0	0	0	0	0	0	0	0	0	4.45	0	0	0	0	0	0	0	0
Candida_tropicalis	0.14	0	0	0	0.16	0	0.01	0.82	0	0	0	0	0	0	0	0	0.45	0	0	0.48	1.07	0	0.03	0	0	0	0	0	0	0.03	0	0	1.72	0
Cutaneotrichosporon_dermatis	0.14	0	0	0	0.09	0	0.01	0.87	0	0	0	0	0	0	0	0	0.97	0	0	0.28	0.69	0	0.45	0	0	0	0	0	0	0.03	0	0	1.38	0
Pichia_kluyveri	0.13	0.01	0	0.9	0	0	0	0	0	0	0	0	0.03	0	1.34	0	0	0	1.93	0	0	0	0	0	0	0	0	0	0.31	0	0	0	0	0
Subramaniula_obscura	0.12	0	0	0	0	0.71	0	0.1	0	0	0	0	0	0	0	0	0	0	0	0	0	2.14	0.38	0	0	0	0	0	0	0	0	0	0	0
Cystobasidium_slooffiae	0.12	0.05	0	0.22	0	0.36	0	0.21	0	0	0	0	0	0.21	0.9	1.07	0.07	0	0	0	0	0	0.48	0	0	0	0	0	0	0	0	0	0.28	0
Nigrospora_oryzae	0.09	0	0	0	0	0.24	0	0.4	0	0	0	0	0	0	0	0	0	0	0	0	0.07	0.72	0	0	0	0	0	0	0	0	0	0	1.55	0
Parajaminaea_phylloscopi	0.08	0.53	0	0	0	0	0.01	0	0	0	0	0.21	1.38	0.55	0	0	0	0	0	0	0	0	0	0	0	0	0	0	0	0.03	0	0	0	0
Meyerozyma_caribbica	0.08	0	0.11	0.3	0	0.1	0.01	0.05	0	0	0.03	0	0	0	1.21	0.31	0	0	0	0	0.07	0	0	0	0	0	0	0	0	0	0	0	0.14	0.45
Cutaneotrichosporon_mucoides	0.08	0	0	0	0.13	0	0.02	0.4	0	0	0	0	0	0	0	0	0	0	0	0.38	0.62	0	0.28	0	0	0	0	0	0	0.07	0	0	0.69	0
Zygosaccharomyces_rouxii	0.07	0	0	0	0.09	0.11	0	0.26	0	0	0	0	0	0	0	0.34	0.1	0	0	0.28	0.52	0	0.07	0	0	0	0	0	0	0	0	0	0.34	0
Trichosporon_asahii	0.06	0	0	0	0.06	0	0	0.37	0	0	0	0	0	0	0	0	0.41	0	0	0.17	0.41	0	0	0	0	0	0	0	0	0	0	0	0.66	0
Wallemia_canadensis	0.06	0	0	0	0.02	0	0.02	0.36	0	0	0	0	0	0	0	0	0.59	0	0	0.07	0.59	0	0	0	0	0	0	0	0	0.07	0	0	0.24	0
Rhodosporidiobolus_nylandii	0.05	0.04	0	0	0.01	0	0	0.32	0.17	0	0	0	0	0	0	0	0.52	0	0	0.03	0.14	0	0.55	0	0	0	0	0	0	0	0	0	0.07	0
Aureobasidium_iranianum	0.04	0	0	0	0.06	0	0	0.22	0	0	0	0	0	0	0	0	0.07	0	0	0.17	0.07	0	0.66	0	0	0	0	0	0	0	0	0	0.07	0
Verrucocladosporium_dirinae	0.04	0	0.26	0	0	0	0	0	0	0	0	0	0	0	0	0	0	0	0	0	0	0	0	0	0	1.03	0	0	0	0	0	0	0	0
Torulaspora_delbrueckii	0.04	0	0	0	0.02	0	0	0.28	0	0	0	0	0	0	0	0	0.83	0	0	0.07	0.07	0	0	0	0	0	0	0	0	0	0	0	0.21	0
Mycena_albidoaquosa	0.04	0	0	0	0	0.28	0	0	0	0	0	0	0	0	0	0.83	0	0	0	0	0	0	0	0	0	0	0	0	0	0	0	0	0	0
Plectosphaerella_cucumerina	0.04	0.25	0	0	0	0	0.01	0	0.59	0	0	0.31	0.07	0.03	0	0	0	0	0	0	0	0	0	0	0	0	0	0	0	0.03	0	0	0	0
Aspergillus_costiformis	0.03	0.04	0	0	0.05	0	0	0.11	0	0	0	0	0	0.17	0	0	0.14	0	0	0.14	0.03	0	0.28	0	0	0	0	0	0	0	0	0	0	0
Exophiala_lecanii-corni	0.02	0	0	0	0.01	0	0	0.15	0	0	0	0	0	0	0	0	0.17	0	0	0.03	0.14	0	0.28	0	0	0	0	0	0	0	0	0	0	0
Clavispora_lusitaniae	0.02	0	0	0	0.01	0	0.01	0.11	0	0	0	0	0	0	0	0	0	0	0	0.03	0.24	0	0.21	0	0	0	0	0	0	0.03	0	0	0	0
Lepista_sordida	0.02	0	0.11	0	0	0	0	0	0	0	0	0	0	0	0	0	0	0	0	0	0	0	0	0	0	0	0	0	0	0	0	0	0	0.45
Trimmatostroma_salinum	0.02	0	0.16	0	0	0	0	0	0	0	0	0	0	0	0	0	0	0	0	0	0	0	0	0	0	0.66	0	0	0	0	0	0	0	0
Rhynchogastrema_tunnelae	0.02	0	0	0	0.02	0	0	0.09	0	0	0	0	0	0	0	0	0	0	0	0.07	0.21	0	0	0	0	0	0	0	0	0	0	0	0.14	0
Wallemia_muriae	0.02	0	0	0	0	0	0	0.11	0	0	0	0	0	0	0	0	0.07	0	0	0	0	0	0.38	0	0	0	0	0	0	0	0	0	0	0
Aspergillus_terreus	0.02	0.1	0	0	0	0	0	0.02	0	0	0	0	0.41	0	0	0	0.1	0	0	0	0	0	0	0	0	0	0	0	0	0	0	0	0	0
Chaetomium_angustispirale	0.02	0.05	0	0	0	0	0.01	0.06	0	0	0	0	0.21	0	0	0	0	0	0	0	0	0	0	0	0	0	0	0	0	0.03	0	0	0.24	0
Entyloma_hieracii	0.02	0.02	0.07	0.02	0	0	0	0	0	0	0	0.07	0.03	0	0	0	0	0	0.07	0	0	0	0	0	0	0.28	0	0.03	0	0	0	0	0	0
Penicillium_astrolabium	0.02	0.02	0	0	0	0.03	0	0.12	0	0	0	0.03	0.03	0	0	0	0	0	0	0	0	0.1	0.48	0	0	0	0	0	0	0	0	0	0	0
Hormonema_viticola	0.01	0	0	0	0.01	0	0.01	0.02	0	0	0	0	0	0	0	0	0	0	0	0.03	0.07	0	0	0	0	0	0	0	0	0.03	0	0	0	0
Byssomerulius_corium	0.01	0.04	0	0	0	0	0	0	0	0	0	0	0.17	0	0	0	0	0	0	0	0	0	0	0	0	0	0	0	0	0	0	0	0	0
Fusarium_solani	0.01	0.04	0	0	0	0	0	0	0	0	0	0	0.17	0	0	0	0	0	0	0	0	0	0	0	0	0	0	0	0	0	0	0	0	0
Aspergillus_penicillioides	0.01	0.01	0	0	0	0	0	0.04	0	0	0	0	0.03	0	0	0	0	0	0	0	0	0	0.14	0	0	0	0	0	0	0	0	0	0	0
Papiliotrema_aurea	0.01	0.04	0	0	0	0	0	0	0	0	0	0	0.17	0	0	0	0	0	0	0	0	0	0	0	0	0	0	0	0	0	0	0	0	0
Cladosporium_sphaerospermum	0.01	0.01	0	0	0	0	0.05	0	0	0	0	0	0.03	0	0	0	0	0	0	0	0	0	0	0	0	0	0.17	0	0	0.03	0	0	0	0
Embellisia_phragmospora	0.01	0.04	0	0	0	0	0	0	0.03	0	0	0.07	0.07	0	0	0	0	0	0	0	0	0	0	0	0	0	0	0	0	0	0	0	0	0
Rhodosporidiobolus_fluvialis	0.01	0	0	0	0	0	0	0.04	0	0	0	0	0	0	0	0	0	0	0	0	0	0	0.14	0	0	0	0	0	0	0	0	0	0	0
Acremonium_alternatum	0.01	0	0	0	0	0.05	0	0	0	0	0	0	0	0	0	0.14	0	0	0	0	0	0	0	0	0	0	0	0	0	0	0	0	0	0
Penicillium_marinum	0.01	0.01	0.02	0.02	0.02	0	0	0	0	0.03	0	0	0.03	0	0	0	0	0.03	0	0.03	0	0	0	0	0	0.03	0	0.03	0.07	0	0	0	0	0.03
Sporobolomyces_phaffii	0.01	0.08	0.01	0	0	0	0	0	0	0	0	0.31	0	0	0	0	0	0	0	0	0	0	0	0	0	0.03	0	0	0	0	0	0	0	0
Aspergillus_subramanianii	0.01	0	0	0	0	0	0	0.04	0	0	0	0	0	0	0	0	0	0	0	0	0	0	0	0	0	0	0	0	0	0	0	0	0.17	0
Hyphopichia_burtonii	0.01	0.01	0	0	0.02	0	0	0.01	0	0	0	0	0	0.03	0	0	0	0	0	0.07	0.03	0	0	0	0	0	0	0	0	0	0	0	0	0
Wallemia_sebi	0.01	0	0	0	0	0	0	0.06	0	0	0	0	0	0	0	0	0.21	0	0	0	0.03	0	0	0	0	0	0	0	0	0	0	0	0	0
Vishniacozyma_carnescens	0.01	0.08	0	0	0.01	0.01	0	0	0	0	0	0	0.34	0	0	0.03	0	0	0	0.03	0	0	0	0	0	0	0	0	0	0	0	0	0	0
Erythrobasidium_hasegawianum	0.01	0.01	0	0.01	0	0.07	0	0	0	0	0	0.03	0	0	0	0.21	0	0	0.03	0	0	0	0	0	0	0	0	0	0	0	0	0	0	0
Torulaspora_quercuum	0.01	0	0	0	0.03	0	0	0.05	0	0	0	0	0	0	0	0	0	0	0	0.1	0.21	0	0	0	0	0	0	0	0	0	0	0	0	0
Candida_railenensis	0.01	0.08	0	0	0	0	0.02	0	0	0	0	0	0.31	0	0	0	0	0	0	0	0	0	0	0	0	0	0	0	0	0.07	0	0	0	0
Candida_etchellsii	0.01	0	0	0	0.01	0	0	0.08	0	0	0	0	0	0	0	0	0.21	0	0	0.03	0.07	0	0	0	0	0	0	0	0	0	0	0	0.03	0
Candida_apicola	0.01	0	0	0	0	0	0	0.1	0	0	0	0	0	0	0	0	0.38	0	0	0	0.03	0	0	0	0	0	0	0	0	0	0	0	0	0
Wallemia_hederae	0.01	0	0	0	0.01	0	0	0.04	0	0	0	0	0	0	0	0	0	0	0	0.03	0.14	0	0	0	0	0	0	0	0	0	0	0	0	0
Apiotrichum_montevideense	0.01	0	0	0	0.03	0	0	0.04	0	0	0	0	0	0	0	0	0.14	0	0	0.1	0.03	0	0	0	0	0	0	0	0	0	0	0	0	0
Pichia_mandshurica	0.01	0	0	0	0	0	0	0.04	0	0	0	0	0	0	0	0	0.07	0	0	0	0.07	0	0	0	0	0	0	0	0	0	0	0	0.03	0
Golubevia_pallescens	0.01	0.07	0	0	0	0	0	0	0.28	0	0	0	0	0	0	0	0	0	0	0	0	0	0	0	0	0	0	0	0	0	0	0	0	0
Cystobasidium_lysinophilum	0.01	0	0	0	0	0	0	0.08	0	0	0	0	0	0	0	0	0	0	0	0	0	0	0.31	0	0	0	0	0	0	0	0	0	0	0
Aspergillus_conicus	0.01	0.1	0	0	0	0	0	0	0	0	0	0	0.41	0	0	0	0	0	0	0	0	0	0	0	0	0	0	0	0	0	0	0	0	0
Zygoascus_meyerae	0.01	0	0	0	0	0	0	0.1	0	0	0	0	0	0	0	0	0	0	0	0	0	0	0.41	0	0	0	0	0	0	0	0	0	0	0
Candida_stellata	0	0	0	0	0	0	0	0.01	0	0	0	0	0	0	0	0	0	0	0	0	0	0	0	0	0	0	0	0	0	0	0	0	0.03	0
Cladophialophora_boppii	0	0	0	0	0	0	0	0.01	0	0	0	0	0	0	0	0	0	0	0	0	0.03	0	0	0	0	0	0	0	0	0	0	0	0	0
Candida_phangngaensis	0	0	0	0	0.01	0	0	0.02	0	0	0	0	0	0	0	0	0	0	0	0.03	0.1	0	0	0	0	0	0	0	0	0	0	0	0	0
Marasmiellus_stenophyllus	0	0.01	0	0	0	0	0	0	0	0	0	0.03	0	0	0	0	0	0	0	0	0	0	0	0	0	0	0	0	0	0	0	0	0	0
Cystofilobasidium_capitatum	0	0	0.01	0	0	0	0	0	0	0	0	0	0	0	0	0	0	0	0	0	0	0	0	0	0	0.03	0	0	0	0	0	0	0	0
Cladosporium_aphidis	0	0	0	0	0	0.01	0	0	0	0	0	0	0	0	0	0	0	0	0	0	0	0	0	0	0	0	0	0	0	0	0.03	0	0	0
Cochliobolus_akaiiensis	0	0.01	0	0	0	0	0	0	0.03	0	0	0	0	0	0	0	0	0	0	0	0	0	0	0	0	0	0	0	0	0	0	0	0	0
Cladosporium_exasperatum	0	0.01	0	0	0	0	0	0	0.03	0	0	0	0	0	0	0	0	0	0	0	0	0	0	0	0	0	0	0	0	0	0	0	0	0
Candida_sake	0	0.02	0	0	0	0	0	0	0	0	0	0	0.07	0	0	0	0	0	0	0	0	0	0	0	0	0	0	0	0	0	0	0	0	0
Aspergillus_japonicus	0	0	0	0	0	0	0.01	0	0	0	0	0	0	0	0	0	0	0	0	0	0	0	0	0	0	0	0.03	0	0	0	0	0	0	0
Simplicillium_cylindrosporum	0	0	0	0	0.01	0	0	0	0	0	0	0	0	0	0	0	0	0	0	0	0	0	0	0	0	0	0	0	0	0	0	0.03	0	0
Phellinocrescentia_guianensis	0	0.02	0	0	0	0	0	0	0	0	0	0	0.07	0	0	0	0	0	0	0	0	0	0	0	0	0	0	0	0	0	0	0	0	0
Thielavia_subthermophila	0	0.02	0	0	0	0	0	0	0	0	0	0.07	0	0	0	0	0	0	0	0	0	0	0	0	0	0	0	0	0	0	0	0	0	0
Acremonium_hyalinulum	0	0	0	0	0	0	0	0.02	0	0	0	0	0	0	0	0	0	0	0	0	0	0	0.1	0	0	0	0	0	0	0	0	0	0	0
Candida_inconspicua	0	0	0	0.01	0	0	0	0	0	0	0	0	0	0	0	0	0	0	0.03	0	0	0	0	0	0	0	0	0	0	0	0	0	0	0
Bjerkandera_adusta	0	0	0	0	0	0	0	0.02	0	0	0	0	0	0	0	0	0	0	0	0	0.07	0	0	0	0	0	0	0	0	0	0	0	0	0
Aspergillus_niger	0	0	0	0	0	0.01	0	0.02	0	0	0	0	0	0	0	0	0.03	0	0	0	0	0	0	0	0	0	0	0	0	0	0.03	0	0.03	0
Curvularia_spicifera	0	0	0	0	0	0	0	0.02	0	0	0	0	0	0	0	0	0	0	0	0	0.07	0	0	0	0	0	0	0	0	0	0	0	0	0
Debaryomyces_hansenii	0	0.02	0	0	0	0	0	0	0	0	0	0	0.07	0	0	0	0	0	0	0	0	0	0	0	0	0	0	0	0	0	0	0	0	0
Gibberella_tricincta	0	0.01	0	0	0	0	0	0	0	0	0	0.03	0	0	0	0	0	0	0	0	0	0	0	0	0	0	0	0	0	0	0	0	0	0
Entyloma_eschscholziae	0	0	0.01	0	0	0	0	0	0	0	0	0	0	0	0	0	0	0	0	0	0	0	0	0	0	0.03	0	0	0	0	0	0	0	0
Taphrina_deformans	0	0.01	0	0	0	0	0	0	0	0	0	0	0.03	0	0	0	0	0	0	0	0	0	0	0	0	0	0	0	0	0	0	0	0	0
Botrytis_caroliniana	0	0.02	0.01	0	0	0	0	0	0	0.03	0	0	0.07	0	0	0	0	0	0	0	0	0	0	0	0	0	0	0	0	0	0	0	0	0
Saturnispora_mendoncae	0	0	0	0	0	0	0	0.01	0	0	0	0	0	0	0	0	0	0	0	0	0.03	0	0	0	0	0	0	0	0	0	0	0	0	0
Papiliotrema_flavescens	0	0	0	0	0	0	0	0.02	0	0	0	0	0	0	0	0	0.1	0	0	0	0	0	0	0	0	0	0	0	0	0	0	0	0	0
Coriolopsis_gallica	0	0	0	0	0	0	0	0.01	0	0	0	0	0	0	0	0	0	0	0	0	0	0	0	0	0	0	0	0	0	0	0	0	0.03	0
Sporobolomyces_roseus	0	0.02	0	0	0	0	0	0	0	0	0	0	0.1	0	0	0	0	0	0	0	0	0	0	0	0	0	0	0	0	0	0	0	0	0
Aspergillus_flavus	0	0	0	0	0.01	0	0	0.02	0	0	0	0	0	0	0	0	0	0	0	0.03	0.07	0	0	0	0	0	0	0	0	0	0	0	0	0
Talaromyces_atroroseus	0	0	0	0	0.02	0	0	0.01	0	0	0	0	0	0	0	0	0	0	0	0.07	0.03	0	0	0	0	0	0	0	0	0	0	0	0	0
Sagenomella_griseoviridis	0	0	0	0	0	0	0.01	0	0	0	0	0	0	0	0	0	0	0	0	0	0	0	0	0	0	0	0	0	0	0.03	0	0	0	0
Candida_bracarensis	0	0	0	0	0	0	0	0.02	0	0	0	0	0	0	0	0	0	0	0	0	0.07	0	0	0	0	0	0	0	0	0	0	0	0	0
Erysiphe_sp	0	0.02	0	0	0	0	0	0	0	0	0	0.1	0	0	0	0	0	0	0	0	0	0	0	0	0	0	0	0	0	0	0	0	0	0
Malassezia_sympodialis	0	0	0	0	0	0	0	0.02	0	0	0	0	0	0	0	0	0	0	0	0	0	0	0	0	0	0	0	0	0	0	0	0	0.1	0
Backusella_oblongielliptica	0	0.01	0	0	0	0	0	0	0	0	0	0	0	0.03	0	0	0	0	0	0	0	0	0	0	0	0	0	0	0	0	0	0	0	0
Penicillium_georgiense	0	0	0	0	0	0	0	0.01	0	0	0	0	0	0	0	0	0	0	0	0	0.03	0	0	0	0	0	0	0	0	0	0	0	0	0
Penicillium_halotolerans	0	0	0	0	0	0	0.01	0	0	0	0.03	0	0	0	0	0	0	0	0	0	0	0	0	0	0	0	0	0	0	0	0	0	0	0
Panaeolus_subfirmus	0	0.02	0	0	0	0	0	0	0.07	0	0	0	0	0	0	0	0	0	0	0	0	0	0	0	0	0	0	0	0	0	0	0	0	0
Cladosporium_pseudiridis	0	0	0	0	0	0	0.02	0	0	0	0	0	0	0	0	0	0	0	0	0	0	0	0	0	0	0	0.03	0	0	0.03	0	0	0	0
Penicillium_solitum	0	0	0	0	0.01	0	0	0	0	0	0	0	0	0	0	0	0	0	0	0.03	0	0	0	0	0	0	0	0	0	0	0	0	0	0
Penicillium_malacaense	0	0	0.01	0	0	0	0	0	0	0	0	0	0	0	0	0	0	0	0	0	0	0	0	0	0	0	0	0	0	0	0	0	0	0.03
Bullera_alba	0	0	0	0	0.01	0	0	0	0	0	0	0	0	0	0	0	0	0	0	0	0	0	0	0	0	0	0	0	0	0	0	0.03	0	0
Vishniacozyma_dimennae	0	0	0	0	0	0	0.01	0	0	0	0	0	0	0	0	0	0	0	0	0	0	0	0	0	0	0	0.03	0	0	0	0	0	0	0
Pseudohyphozyma_bogoriensis	0	0.01	0.01	0	0	0	0	0	0	0	0	0.03	0	0	0	0	0	0	0	0	0	0	0	0	0	0.03	0	0	0	0	0	0	0	0
Endoconidioma_populi	0	0.02	0	0	0	0	0	0	0	0	0	0.1	0	0	0	0	0	0	0	0	0	0	0	0	0	0	0	0	0	0	0	0	0	0
Cladosporium_dominicanum	0	0	0	0	0	0.01	0	0.01	0	0	0	0	0	0	0	0	0	0	0	0	0.03	0	0	0	0	0	0	0	0	0	0.03	0	0	0
